# Supplementary material for: Phosphorylation of EF-P aggravates Streptococcus suis-induced blood–brain barrier damage by enhancing serine protease production
Source: Vet Res. 2025 Nov 7;56:215. doi: 10.1186/s13567-025-01612-x (PMC12595652; doi:10.1186/s13567-025-01612-x)
Supplement: Supplementary file 2 — Additional file 2. Primer information used in this study. [file 13567_2025_1612_MOESM2_ESM.xlsx]

## Sheet: Sheet1
	Name of primer	Base sequence (5' to3')
plasmid primer	pGEX-4T-nSTK-F	GCGGATCCATGATTCAAATCGGTAAGATCT
plasmid primer	pGEX-4T-nSTK-R	GCCTCGAGTTATGTATCAACCTTGTTCCCTTCT
plasmid primer	pGEX-4T-EF-P-F	GCGGATCCATGATTGAAGCAAGTAAACTTA
plasmid primer	pGEX-4T-EF-P-R	GCCTCGAGTTAAGCACGTGATACGTAAGTTC
plasmid primer	pET28a-His-B9H01_03990-F	TCGAGTGCGGCCGCAAGCTTTTAGACTTCTTCTTTATGAC
plasmid primer	pET28a-His-B9H01_03990-R	TGGGTCGCGGATCCGAATTCATGAATGAAAATGTGACTGC
plasmid primer	pSET2-EF-P-F	CAGGTCGACTCTAGAGGATCCCGGGTTACGGAGCCAACTT
plasmid primer	pSET2-EF-P-R	AAAACGACGGCCAGTGAATTCTTAAGCACGTGATACGTAAGTTCCT
plasmid primer	pSET4s-B9H01_03990-1-F	AAACGACGGCCAGTGAATTCTTAATATATTTATTGGCTTT
plasmid primer	pSET4s-B9H01_03990-1-R	AAGAGTATGACTATATTTTCTTAACAACAGAGCCGTTAGC
plasmid primer	pSET4s-B9H01_03990-2-F	GCTAACGGCTCTGTTGTTAAGAAAATATAGTCATACTCTT
plasmid primer	pSET4s-B9H01_03990-2-R	ACCATGATTACGCCAAGCTTCAAGCAAGACCACGCAACAG
plasmid primer	pSET2-B9H01_03990-3-F	CAGGTCGACTCTAGAGGATCCCGATAAGGTTGTATTTGGTTATAACTATGT
plasmid primer	pSET2-B9H01_03990 3-R	AAAACGACGGCCAGTGAATTCTTAGACTTCTTCTTTATGACGTCGTTT
plasmid primer	pGEX-4T-nSTK-F	GCGGATCCATGATTCAAATCGGTAAGATCT
plasmid primer	pGEX-4T-nSTK-R	GCCTCGAGTTATGTATCAACCTTGTTCCCTTCT
qRT-PCR-primer	16s-F	CTAGGATTTTCGTCTAAGTT
qRT-PCR-primer	16s-R	TTGGTGATCAATAAACATGA
qRT-PCR-primer	B9H01_03990-F	CTTCGTAGCGCAGTATCCGT
qRT-PCR-primer	B9H01_03990-R	TGATCGACACTTGCTTGGCT
